# Supplementary material for: Impact of dietary resistant starch type 4 on human gut microbiota and immunometabolic functions
Source: Sci Rep. 2016 Jun 30;6:28797. doi: 10.1038/srep28797 (PMC4928084; doi:10.1038/srep28797)
Supplement: Supplementary table S2 [file srep28797-s2.xls]

## Sheet: Sheet1
Table S2: 71 differentially modulated operational taxonomic units (OTUs) after RS4 intervention compared to CF control
S.N.	Greengene ID	Gene Accession	log FC	log CPM	p Value	FDR	Kingdom	Phylum	Class	Order	Family	Genus	Species	Related microbial sequence	Max score	Total score	Query cover	E value	Identity	Accession
1	1756274	HQ746496.1	-6.95715	6.65951	7.26e-18	5.1e-14	k__Bacteria	p__Firmicutes	c__Bacilli	o__Lactobacillales	f__Enterococcaceae	g__Enterococcus	NA	Enterococcus gallinarum strain LMG 13129 16S ribosomal RNA gene, complete sequence	2484	2484	1	0	0.97	NR_104559.2
2	839152	HM803172.1	-5.84377	5.43695	1e-16	3.52e-13	k__Bacteria	p__Firmicutes	c__Bacilli	o__Lactobacillales	f__Enterococcaceae	g__Enterococcus	NA	Enterococcus faecalis strain ATCC 19433 16S ribosomal RNA gene, partial sequence	2641	2641	0.98	0	0.99	NR_115765.1
3	759349	FN821377.1	-5.60477	5.56172	6.64e-11	1.55e-07	k__Bacteria	p__Firmicutes	c__Bacilli	o__Lactobacillales	f__Enterococcaceae	g__Enterococcus	NA	Enterococcus casseliflavus EC20 strain EC20 16S ribosomal RNA, complete sequence	1550	2702	0.99	0	0.99	NR_102793.1
4	4359590	HQ809285.1	-5.30239	5.29143	1.22e-10	2.14e-07	k__Bacteria	p__Firmicutes	c__Bacilli	o__Lactobacillales	f__Enterococcaceae	g__Enterococcus	NA	Enterococcus faecium Aus0004 strain Aus0004 16S ribosomal RNA, complete sequence	2346	2346	0.99	0	0.98	NR_102790.1
5	188183	DQ800020.1	6.64994	9.97344	1.01e-09	1.33e-06	k__Bacteria	p__Firmicutes	c__Clostridia	o__Clostridiales	f__Christensenellaceae	g__94otu36971	s__97otu41152	Christensenella minuta strain YIT 12065 16S ribosomal RNA gene, partial sequence	1592	1592	0.98	0	0.88	NR_112900.1
6	578022	GQ155838.1	-6.48152	7.55012	1.14e-09	1.33e-06	k__Bacteria	p__Firmicutes	c__Bacilli	o__Lactobacillales	NA	NA	NA	Enterococcus canintestini strain LMG 13590 16S ribosomal RNA gene, complete sequence	2025	2094	0.98	0	0.95	NR_042386.1
7	695909	AM930365.1	-4.41329	4.7049	1.44e-09	1.44e-06	k__Bacteria	p__Firmicutes	c__Clostridia	o__Clostridiales	f__Clostridiaceae	NA	NA	Clostridium butyricum strain JCM 1391 16S ribosomal RNA gene, partial sequence	2132	2132	1	0	0.93	NR_113244.1
8	4256470	HQ790805.1	2.37459	9.27537	6.63e-08	5.49e-05	k__Bacteria	p__Bacteroidetes	c__Bacteroidia	o__Bacteroidales	f__Bacteroidaceae	g__Bacteroides	s__97otu97833	Bacteroides xylanisolvens strain XB1A 16S ribosomal RNA gene, partial sequence	2370	2370	1	0	0.96	NR_112947.1
9	180307	DQ802636.1	3.79303	6.00985	7.04e-08	5.49e-05	k__Bacteria	p__Firmicutes	c__Clostridia	o__Clostridiales	f__91otu4818	NA	NA	[Clostridium] bolteae strain 16351 16S ribosomal RNA gene, partial sequence	1801	1801	1	0	0.9	NR_025567.1
10	4434334	HQ816869.1	-3.48955	10.5781	1.05e-07	7.35e-05	k__Bacteria	p__Firmicutes	c__Clostridia	o__Clostridiales	f__Peptostreptococcaceae	g__94otu31184	s__97otu3848	Intestinibacter bartlettii strain WAL 16138 16S ribosomal RNA gene, partial sequence	1858	1858	1	0	0.9	NR_027573.1
11	364227	FJ367122.1	3.81661	11.619	1.5e-07	9.61e-05	k__Bacteria	p__Firmicutes	c__Clostridia	o__Clostridiales	NA	NA	NA	[Clostridium] bolteae strain 16351 16S ribosomal RNA gene, partial sequence	2060	2060	0.99	0	0.94	NR_025567.1
12	4450415	HQ759766.1	3.783	7.58547	1.64e-07	9.61e-05	k__Bacteria	p__Firmicutes	c__Clostridia	o__Clostridiales	NA	NA	NA	Eisenbergiella tayi strain B086562 16S ribosomal RNA gene, partial sequence	1770	1770	0.96	0	0.9	NR_118643.1
13	4469007	HQ784012.1	3.74434	15.1909	6.34e-07	0.000343	k__Bacteria	p__Firmicutes	c__Clostridia	o__Clostridiales	f__91otu4818	g__94otu41135	s__97otu81083	[Clostridium] bolteae strain 16351 16S ribosomal RNA gene, partial sequence	2073	2073	0.99	0	0.93	NR_025567.1
14	1788776	GQ134873.1	-3.85666	4.55499	7.51e-07	0.000363	k__Bacteria	p__Firmicutes	c__Clostridia	o__Clostridiales	f__Clostridiaceae	NA	NA	Clostridium butyricum strain JCM 1391 16S ribosomal RNA gene, partial sequence	2023	2023	1	0	0.93	NR_113244.1
15	193061	DQ793451.1	3.90203	9.11504	7.75e-07	0.000363	k__Bacteria	p__Firmicutes	c__Clostridia	o__Clostridiales	NA	NA	NA	Blautia schinkii strain B 16S ribosomal RNA gene, complete sequence	2013	2013	0.98	0	0.93	NR_026312.1
16	192383	DQ799704.1	5.20568	9.4658	9.96e-07	0.000423	k__Bacteria	p__Firmicutes	c__Clostridia	o__Clostridiales	f__Ruminococcaceae	g__Ruminococcus	s__97otu57039	Ruminococcus lactaris strain ATCC 29176 16S ribosomal RNA gene, partial sequence	1622	1622	0.92	0	0.89	NR_027579.1
17	772515	GU815120.1	-5.02808	7.8829	1.02e-06	0.000423	k__Bacteria	p__Firmicutes	c__Bacilli	o__Lactobacillales	f__Enterococcaceae	g__Enterococcus	NA	Enterococcus faecalis V583 strain V583 16S ribosomal RNA, complete sequence	2242	2242	0.99	0	0.94	NR_074637.1
18	192696	DQ799638.1	4.30201	7.99792	1.22e-06	0.000477	k__Bacteria	p__Firmicutes	c__Clostridia	o__Clostridiales	NA	NA	NA	Butyricicoccus pullicaecorum strain 25-3 16S ribosomal RNA gene, partial sequence	1770	1770	0.99	0	0.9	NR_044490.1
19	241843	AM183095.1	-3.76919	4.46082	1.42e-06	0.000524	k__Bacteria	p__Firmicutes	c__Clostridia	o__Clostridiales	f__Clostridiaceae	NA	NA	Clostridium butyricum strain JCM 1391 16S ribosomal RNA gene, partial sequence	2220	2220	0.97	0	0.95	NR_113244.1
20	2712937	HQ790022.1	3.72898	4.84266	2.44e-06	0.000856	k__Bacteria	p__Firmicutes	c__Clostridia	o__Clostridiales	NA	NA	NA	Eisenbergiella tayi strain B086562 16S ribosomal RNA gene, partial sequence	2069	2069	0.96	0	0.94	NR_118643.1
21	1992	AB021159.1	3.25201	7.54605	2.94e-06	0.000984	k__Bacteria	p__Bacteroidetes	c__Bacteroidia	o__Bacteroidales	f__Bacteroidaceae	g__Bacteroides	NA	Bacteroides acidifaciens strain A40 16S ribosomal RNA gene, partial sequence	2460	2460	0.99	0	0.96	NR_028607.1
22	180257	DQ793370.1	4.2905	7.10158	3.21e-06	0.00103	k__Bacteria	p__Firmicutes	c__Clostridia	o__Clostridiales	NA	NA	NA	Eubacterium oxidoreducens strain G41 16S ribosomal RNA gene, partial sequence	1917	1917	0.99	0	0.92	NR_104737.1
23	3697034	HQ745836.1	-4.56385	7.22104	4.2e-06	0.00128	k__Bacteria	p__Firmicutes	c__Bacilli	o__Lactobacillales	f__Enterococcaceae	g__Enterococcus	NA	Enterococcus faecium strain NBRC 100486 16S ribosomal RNA gene, partial sequence	2549	2549	1	0	0.98	NR_113904.1
24	2411212	HQ761577.1	3.56026	6.69856	5.07e-06	0.00148	k__Bacteria	p__Firmicutes	c__Clostridia	o__Clostridiales	NA	NA	NA	Oscillibacter valericigenes strain Sjm18-20 16S ribosomal RNA gene, complete sequence	1832	1832	0.99	0	0.9	NR_074793.1
25	192437	DQ796907.1	3.22204	9.5724	5.82e-06	0.00164	k__Bacteria	p__Firmicutes	c__Clostridia	o__Clostridiales	NA	NA	NA	Butyrivibrio crossotus strain DSM 2876 16S ribosomal RNA gene, partial sequence	1954	1954	0.98	0	0.92	NR_104735.1
26	578016	GQ493226.1	3.62832	11.5532	6.68e-06	0.0018	k__Bacteria	p__Bacteroidetes	c__Bacteroidia	o__Bacteroidales	f__Porphyromonadaceae	g__Parabacteroides	s__distasonis	Parabacteroides distasonis strain JCM 5825 16S ribosomal RNA gene, partial sequence	2329	2329	0.98	0	0.98	NR_041342.1
27	295146	EU465963.1	-4.64692	8.21175	8.32e-06	0.00217	k__Bacteria	p__Firmicutes	c__Bacilli	o__Lactobacillales	f__Enterococcaceae	g__Enterococcus	s__97otu41038	Enterococcus casseliflavus EC20 strain EC20 16S ribosomal RNA, complete sequence	2388	2388	1	0	0.97	NR_102793.1
28	4354311	NC_016938.1	-4.25767	5.67164	1e-05	0.00252	k__Bacteria	p__Firmicutes	c__Bacilli	o__Lactobacillales	f__Enterococcaceae	g__Enterococcus	NA	NA
29	180874	DQ824418.1	3.62534	7.71756	1.51e-05	0.00365	k__Bacteria	p__Firmicutes	c__Clostridia	o__Clostridiales	f__Lachnospiraceae	NA	NA	Roseburia hominis strain A2-183 16S ribosomal RNA gene, complete sequence	2314	2314	0.99	0	0.97	NR_074809.1
30	152485	DQ345465.1	-4.59169	7.34126	1.71e-05	0.00389	k__Bacteria	p__Firmicutes	c__Bacilli	o__Lactobacillales	f__Enterococcaceae	g__Enterococcus	NA	Enterococcus casseliflavus EC20 strain EC20 16S ribosomal RNA, complete sequence	2405	2405	0.99	0	0.95	NR_102793.1
31	2500766	HQ764237.1	3.55467	6.7875	1.72e-05	0.00389	k__Bacteria	p__Firmicutes	c__Clostridia	o__Clostridiales	f__91otu4818	g__94otu41135	NA	[Clostridium] bolteae strain 16351 16S ribosomal RNA gene, partial sequence	2104	2104	1	0	0.93	NR_025567.1
32	2122726	GQ132700.1	-3.4036	4.36345	1.9e-05	0.00407	k__Bacteria	p__Firmicutes	c__Clostridia	o__Clostridiales	f__Clostridiaceae	NA	NA	[Clostridium] lactatifermentans strain G17 16S ribosomal RNA gene, partial sequence	1362	1362	0.93	0	0.86	NR_025651.1
33	4290144	HQ811018.1	-4.3516	6.89883	1.91e-05	0.00407	k__Bacteria	p__Firmicutes	c__Bacilli	o__Lactobacillales	f__Enterococcaceae	g__Enterococcus	NA	Enterococcus faecalis strain ATCC 19433 16S ribosomal RNA gene, partial sequence	2549	2549	0.99	0	0.98	NR_115765.1
34	4362942	JQ185017.1	-3.514	4.49051	2.16e-05	0.00447	k__Bacteria	p__Firmicutes	c__Bacilli	o__Lactobacillales	f__Enterococcaceae	g__Enterococcus	NA	Enterococcus hirae strain ATCC 9790 16S ribosomal RNA gene, complete sequence	2483	2483	1	0	0.99	NR_075022.1
35	4463532	HQ790006.1	2.90083	9.7731	2.4e-05	0.00481	k__Bacteria	p__Firmicutes	c__Clostridia	o__Clostridiales	f__91otu4818	g__94otu41135	NA	NA
36	266330	AB379908.1	-3.47415	4.56086	2.5e-05	0.00488	k__Bacteria	p__Firmicutes	c__Bacilli	o__Lactobacillales	f__Lactobacillaceae	g__Lactobacillus	s__zeae	Lactobacillus zeae strain RIA 482 16S ribosomal RNA gene, partial sequence	2425	2425	0.96	0	0.96	NR_037122.1
37	4455767	JQ450584.1	-2.58447	9.36655	2.87e-05	0.00545	k__Bacteria	p__Firmicutes	c__Bacilli	o__Lactobacillales	f__Streptococcaceae	g__Streptococcus	NA	Streptococcus cristatus strain ATCC 51100 16S ribosomal RNA gene, complete sequence	2403	2403	1	0	0.98	NR_042771.1
38	4366834	HQ795340.1	2.12683	6.47099	3.07e-05	0.00565	k__Bacteria	p__Proteobacteria	c__Betaproteobacteria	o__Burkholderiales	f__Alcaligenaceae	g__Sutterella	s__97otu37853	Sutterella stercoricanis strain 5BAC4 16S ribosomal RNA gene, partial sequence	1977	1977	0.94	0	0.93	NR_025600.1
39	138389	DQ129403.1	-4.34347	9.41819	3.18e-05	0.00565	k__Bacteria	p__Firmicutes	c__Bacilli	o__Lactobacillales	f__Enterococcaceae	g__Enterococcus	NA	Enterococcus casseliflavus EC20 strain EC20 16S ribosomal RNA, complete sequence	2560	2560	1	0	0.98	NR_102793.1
40	4343981	AB626929.1	-3.2049	6.10503	3.22e-05	0.00565	k__Bacteria	p__Tenericutes	c__Mollicutes	o__RF39	NA	NA	NA	Spiroplasma phoeniceum strain P40 16S ribosomal RNA gene, complete sequence	1219	1331	0.96	0	0.83	NR_043178.1
41	526804	FJ558181.1	-3.26721	10.1607	3.66e-05	0.00628	k__Bacteria	p__Firmicutes	c__Bacilli	o__Lactobacillales	f__Streptococcaceae	g__Streptococcus	NA	Streptococcus lactarius strain MV1 16S ribosomal RNA gene, partial sequence	2307	2307	0.99	0	0.97	NR_117425.1
42	794205	FN667294.1	-3.23169	4.35562	5.78e-05	0.00967	k__Bacteria	p__Firmicutes	c__Bacilli	o__Lactobacillales	f__Lactobacillaceae	g__Lactobacillus	NA	Lactobacillus brantae strain SL1108 16S ribosomal RNA gene, complete sequence	2409	2409	1	0	0.96	NR_125575.1
43	4479392	GQ134103.1	-3.45343	4.47766	6.05e-05	0.00989	k__Bacteria	p__Firmicutes	c__Clostridia	o__Clostridiales	f__Clostridiaceae	NA	NA	Clostridium paraputrificum strain DSM 2630 16S ribosomal RNA gene, complete sequence	1967	1967	0.99	0	0.93	NR_119032.1
44	176381	DQ800033.1	3.21788	7.10531	6.4e-05	0.0102	k__Bacteria	p__Firmicutes	c__Clostridia	o__Clostridiales	f__Lachnospiraceae	g__Blautia	NA	Blautia glucerasea strain JCM 17039 16S ribosomal RNA gene, partial sequence	2102	2102	1	0	0.94	NR_113231.1
45	355510	EU771811.1	2.35413	9.43573	6.68e-05	0.0104	k__Bacteria	p__Firmicutes	c__Clostridia	o__Clostridiales	f__Ruminococcaceae	NA	NA	Ruminococcus faecis strain Eg2 16S ribosomal RNA gene, partial sequence	2012	2012	0.96	0	0.94	NR_116747.1
46	4358921	HQ778391.1	3.37126	7.69448	8.43e-05	0.0129	k__Bacteria	p__Firmicutes	c__Clostridia	o__Clostridiales	NA	NA	NA	Roseburia inulinivorans strain A2-194 16S ribosomal RNA gene, complete sequence	2185	2185	0.98	0	0.95	NR_042007.1
47	192462	DQ824886.1	3.41679	14.7956	0.000102	0.0152	k__Bacteria	p__Firmicutes	c__Clostridia	o__Clostridiales	f__91otu4818	g__94otu41135	s__97otu81083	[Clostridium] bolteae strain 16351 16S ribosomal RNA gene, partial sequence	2071	2071	1	0	0.94	NR_025567.1
48	536866	GQ155782.1	-2.69206	8.40219	0.000105	0.0154	k__Bacteria	p__Firmicutes	c__Bacilli	o__Lactobacillales	f__Streptococcaceae	g__Streptococcus	NA	Streptococcus salivarius strain ATCC 7073 16S ribosomal RNA gene, complete sequence	2215	2215	0.99	0	0.96	NR_042776.1
49	4469576	HQ799741.1	2.94078	7.76362	0.000116	0.0167	k__Bacteria	p__Firmicutes	c__Clostridia	o__Clostridiales	f__Lachnospiraceae	NA	NA	Blautia producta strain JCM 1471 16S ribosomal RNA gene, partial sequence	2198	2198	1	0	0.94	NR_113270.1
50	2996838	HQ785233.1	2.82711	7.16732	0.000119	0.0167	k__Bacteria	p__Firmicutes	c__Clostridia	o__Clostridiales	NA	NA	NA	Blautia luti strain DSM 14534 16S ribosomal RNA gene, partial sequence	1851	1851	0.99	0	0.9	NR_114315.1
51	302160	EU467455.1	3.02227	9.23665	0.000142	0.0195	k__Bacteria	p__Firmicutes	c__Clostridia	o__Clostridiales	f__Ruminococcaceae	NA	NA	Oscillibacter valericigenes strain Sjm18-20 16S ribosomal RNA gene, complete sequence	1921	1921	0.99	0	0.92	NR_074793.1
52	4460847	HQ787893.1	2.68867	6.4031	0.000156	0.021	k__Bacteria	p__Firmicutes	c__Clostridia	o__Clostridiales	f__Ruminococcaceae	g__Ruminococcus	s__97otu57039	Ruminococcus champanellensis strain 18P13 16S ribosomal RNA gene, complete sequence	1628	1628	0.99	0	0.87	NR_102884.1
53	4143073	HQ786423.1	3.26624	5.99301	0.000172	0.0227	k__Bacteria	p__Firmicutes	c__Clostridia	o__Clostridiales	NA	NA	NA	[Clostridium] bolteae strain 16351 16S ribosomal RNA gene, partial sequence	2198	2198	1	0	0.94	NR_025567.1
54	3734841	GQ135911.1	-2.90257	4.22121	0.000179	0.0232	k__Bacteria	p__Firmicutes	c__Clostridia	o__Clostridiales	f__Clostridiaceae	NA	NA	Clostridium saccharoperbutylacetonicum strain N1-4(HMT) 16S ribosomal RNA gene, complete sequence	1934	1934	0.99	0	0.92	NR_102516.1
55	328905	EU458106.1	2.88502	4.20739	0.000224	0.0286	k__Bacteria	p__Firmicutes	c__Clostridia	o__Clostridiales	f__Ruminococcaceae	g__Oscillospira	NA	NA
56	301109	EU469941.1	-3.48397	10.3422	0.000236	0.0296	k__Bacteria	p__Tenericutes	c__Mollicutes	o__RF39	NA	NA	NA	NA
57	67813	AF349929.1	-3.40968	5.09011	0.000249	0.0307	k__Bacteria	p__Firmicutes	c__Bacilli	o__Bacillales	f__Planococcaceae	NA	NA	Enterococcus faecalis V583 strain V583 16S ribosomal RNA, complete sequence	2322	2322	0.99	0	0.95	NR_074637.1
58	1959881	GQ135003.1	-3.5901	5.12715	0.000266	0.0322	k__Bacteria	p__Firmicutes	c__Clostridia	o__Clostridiales	f__Clostridiaceae	NA	NA	Clostridium butyricum strain JCM 1391 16S ribosomal RNA gene, partial sequence	1888	1888	0.98	0	0.93	NR_113244.1
59	4484075	HQ792703.1	2.24905	8.09087	0.000278	0.0331	k__Bacteria	p__Firmicutes	c__Clostridia	o__Clostridiales	f__Ruminococcaceae	NA	NA	Oscillibacter ruminantium strain GH1 16S ribosomal RNA gene, partial sequence	1923	1923	0.93	0	0.92	NR_118156.1
60	136127	AJ518870.1	-3.57632	8.2393	0.000304	0.0356	k__Bacteria	p__Actinobacteria	c__Coriobacteriia	o__Coriobacteriales	f__Coriobacteriaceae	g__94otu17227	s__97otu19142	Gordonibacter pamelaeae strain 7-10-1-b 16S ribosomal RNA gene, complete sequence	2298	2298	1	0	0.96	NR_102934.1
61	258099	EU234148.1	2.45249	5.29929	0.000347	0.04	k__Bacteria	p__Firmicutes	c__Clostridia	o__Clostridiales	f__Ruminococcaceae	g__94otu23362	s__97otu25607	Hydrogenoanaerobacterium saccharovorans strain SW512 16S ribosomal RNA gene, partial sequence	1823	1823	0.98	0	0.89	NR_044425.1
62	4315786	JQ191117.1	2.85281	6.14078	0.00038	0.0428	k__Bacteria	p__Firmicutes	c__Clostridia	o__Clostridiales	f__Ruminococcaceae	g__94otu18260	s__97otu33344	Acetivibrio cellulolyticus strain CD2 16S ribosomal RNA gene, partial sequence	1676	1676	0.93	0	0.91	NR_025917.1
63	4375860	JQ188529.1	-1.31945	9.60042	0.000384	0.0428	k__Bacteria	p__Firmicutes	c__Clostridia	o__Clostridiales	f__Ruminococcaceae	g__Ruminococcus	s__97otu75549	Ruminococcus bromii strain ATCC 27255 16S ribosomal RNA gene, partial sequence	1576	1576	0.95	0	0.89	NR_025930.1
64	740305	FN667496.1	-1.31743	9.51897	0.000392	0.0428	k__Bacteria	p__Firmicutes	c__Bacilli	o__Bacillales	f__Planococcaceae	g__Rummeliibacillus	s__97otu22283	Rummeliibacillus pycnus strain NBRC 101231 16S ribosomal RNA gene, partial sequence	2601	2601	0.98	0	0.99	NR_041521.1
65	180468	DQ794239.1	2.8046	7.6779	0.000396	0.0428	k__Bacteria	p__Firmicutes	c__Clostridia	o__Clostridiales	f__Ruminococcaceae	g__Oscillospira	NA	NA
66	4480359	HQ792893.1	2.23456	8.12319	0.000418	0.0445	k__Bacteria	p__Firmicutes	c__Clostridia	o__Clostridiales	f__Ruminococcaceae	NA	NA	Ruminococcus champanellensis strain 18P13 16S ribosomal RNA gene, complete sequence	1832	1832	0.94	0	0.91	NR_102884.1
67	332185	EU771517.1	2.60939	6.72414	0.000428	0.0447	k__Bacteria	p__Firmicutes	c__Clostridia	o__Clostridiales	NA	NA	NA	[Clostridium] saccharolyticum strain WM1 16S ribosomal RNA gene, complete sequence	1640	1640	1	0	0.88	NR_102852.1
68	187404	DQ800708.1	2.81791	7.0569	0.000435	0.0447	k__Bacteria	p__Firmicutes	c__Clostridia	o__Clostridiales	f__Ruminococcaceae	g__94otu21124	s__97otu23181	NA
69	543824	FJ975785.1	-3.85775	6.98892	0.00044	0.0447	k__Bacteria	p__Firmicutes	c__Bacilli	o__Lactobacillales	f__Enterococcaceae	g__Enterococcus	NA	Enterococcus faecalis strain NBRC 100480 16S ribosomal RNA gene, partial sequence	2172	2172	1	0	0.95	NR_113901.1
70	290588	EU466719.1	-1.30365	9.3919	0.00045	0.0451	k__Bacteria	p__Firmicutes	c__Bacilli	o__Bacillales	f__Planococcaceae	g__Solibacillus	s__97otu10736	NA
71	338267	EU776087.1	-1.51827	9.05407	0.000473	0.0468	k__Bacteria	p__Firmicutes	c__Bacilli	o__Bacillales	f__Planococcaceae	NA	NA	NA
Log FC: Log fold change
Log CPM: Log count per million
FDR: False discovery rate or adjusted p value for multiple comparisions
E: Expect value that describes the number of hits expected to see by chance when searching a database of a particular size
NA: Not available
